# Supplementary material for: From serum metabolites to the gut: revealing metabolic clues to susceptibility to subtypes of Crohn’s disease and ulcerative colitis
Source: Front Endocrinol (Lausanne). 2024 Aug 8;15:1375896. doi: 10.3389/fendo.2024.1375896 (PMC11338916; doi:10.3389/fendo.2024.1375896)
Supplement: Supplementary File — Calculation codes for mendelian randomization analysis. [file DataSheet_5.zip › R_code.R]

####################################
#  Cauculation R code for 
#  From serum metabolites to the gut : revealing metabolic clues to 
#  susceptibility to subtypes of Crohn's disease and ulcerative colitis
#  Author: Fan LI et al.
#  2024-01-26
####################################

#extract exposure data
bulst=list()
x<-extract_instruments(outcomes = xid,clump = TRUE,r2=0.001,
                       kb=10000,access_token = NULL,p1=norsig)
x$fstatistic.exposure<-x$beta.exposure^2/x$se.exposure^2
x$r_squared<-(2*(1-x$eaf.exposure)*x$eaf.exposure)*(x$beta.exposure)^2
bulst$x=x
x=x[x$fstatistic.exposure>10,]
bulst$x_weakIVdel=x

#phenoscanner analysis from website

#extract outcome data
y<-extract_outcome_data(snps = x$SNP,outcomes = yid ,proxies = T,
                        maf_threshold = 0.01,access_token = NULL)
bulst$y=y
bulst$y_duplified=nrow(y)>nrow(x)
if(bulst$y_duplified) y=y[-which(duplicated(y$SNP)),]

#harmonize exposure and outcome data
mydata<-harmonise_data(exposure_dat = x,outcome_dat = y,action = 2)
mydata<-subset(mydata, mr_keep==T)
mydata<-subset(mydata, palindromic==F)
mydata<-subset(mydata, ambiguous==F)
bulst$keepnumber=c(palind,ambigu,mrkeep)
bulst$mydata_har=mydata

#mr-presso analysis
mp=mr_presso(BetaOutcome ="beta.outcome", BetaExposure = "beta.exposure", 
             SdOutcome ="se.outcome", SdExposure = "se.exposure", 
             OUTLIERtest = TRUE,DISTORTIONtest = TRUE, data = mydata, 
             NbDistribution = 5000,  SignifThreshold = 0.05)
mydata<-mydata[-mp$`MR-PRESSO results`$`Distortion Test`$`Outliers Indices`,]
bulst$mp=mp
bulst$mydata_mp=mydata

#mr-steiger analysis for each SNP
ste=steiger_filtering(mydata)
mydata=ste[ste$steiger_dir,]
bulst$steiger=ste

#bonferroni correction
mydata=mydata[mydata$pval.outcome>(0.05/nrow(mydata)),]
bulst$mydata_bon=mydata

#mr-steiger analysis for MR results
mrstei=mr_steiger(mydata$pval.exposure,mydata$pval.outcome,mydata$samplesize.exposure,
                  mydata$samplesize.outcome,mydata$rsq.exposure,mydata$rsq.outcome)
print(mrstei$correct_causal_direction_adj)
bulst$stei_whole=mrstei

#mr analysis
result<-mr(mydata,method_list = c("mr_ivw_mre", "mr_egger_regression", 
                                  "mr_ivw_fe", "mr_weighted_median",
                                  'mr_weighted_mode'))
mr.raps.safe=purrr::safely(mr.raps::mr.raps)
raps1=mr.raps.safe(b_exp=mydata$beta.exposure, b_out=mydata$beta.outcome, 
                   se_exp=mydata$se.exposure, se_out=mydata$se.outcome)$result
if(!is.null(raps1)){
    raps2=data.frame(id.exposure=result[1,1],id.outcome=result[1,2],
                     outcome=result[1,3],exposure=result[1,4],method="MR RAPS",
                     nsnp=result[1,6],b=raps1$beta.hat,se=raps1$beta.se,
                     pval=raps1$beta.p.value); cat("RAPS")
    result=rbind(result,raps2)
}
if(nrow(result)==0){
    bulst$err=T;bulst$errmsg='mr'
    cat('\nerr',ii,bulst$errmsg,'\n')
    bu[[ii]]=bulst
    next
}

#generate I^2 for mr-egger analysis
egisq=isq(mydata$beta.exposure,mydata$se.exposure)
egisqwt=isq(mydata$beta.exposure/mydata$se.outcome,mydata$se.exposure/mydata$beta.outcome)

#generate OR, 95%CI value
attach(result)
newresult<-transform(result, OR=exp(b), upper=exp(b+1.96*se), lower=exp(b-1.96*se))
for(i in 1:nrow(newresult)) if(newresult$method[i]=="MR Egger"){
    newresult[i,"upper"]=exp(newresult[i,"b"]+qt(.975,nrow(mydata)-1)*newresult[i,"se"])
    newresult[i,"lower"]=exp(newresult[i,"b"]-qt(.975,nrow(mydata)-1)*newresult[i,"se"])
}
detach(result)

#cauculate statistic power
r2xz=sum(bulst$mydata_bon$r_squared,na.rm = TRUE)
if(yb){
    pwr=NULL
    beta=newresult$b
    for (i in 1:nrow(newresult)){
        pwr=c(pwr,power_binary(N=ny, alpha=0.05, R2xz=abs(r2xz), K=ycase/ny, 
                               OR=exp(beta[i]), epower=NA)[1,2])
    }
} else {
    pwr=NULL;for(i in 1:nrow(newresult)){
        pwr=c(pwr,power_conti(N=bulst$msg$ny,alpha=0.05,byx=newresult$b[i],bOLS =newresult$b[i],
                              R2xz=abs(sum(bulst$mydata_bon$r_squared,na.rm = TRUE)),
                              varx=mean(bulst$mydata_bon$se.exposure*sqrt(bulst$msg$nx))*2,
                              vary=mean(bulst$mydata_bon$se.outcome*sqrt(bulst$msg$ny))*2,
                              epower = NA )[1,2])}
}
newresult$pwr=pwr
bulst$MR=newresult
bulst$I2_Egger=c(egisq,egisqwt)
bulst$r2xz=r2xz
bulst$f=summary(mydata$fstatistic.exposure)

#Q test and mr leiotropy test
if(nrow(mydata)>2){
    het<-mr_heterogeneity(mydata,method_list = c("mr_ivw_mre", "mr_egger_regression", "mr_ivw_fe",  "mr_weighted_median"))
    het$isq=(het$Q-het$Q_df)/het$Q ; het
    bulst$het=het
}else{
    bulst$het=data.frame(Q_pval='insufficient SNP',isq='insufficient SNP')
}
pleio<-mr_pleiotropy_test(mydata)
bulst$pleio=pleio

#generate table 
tab01=NULL;tab02=NULL;tab03=NULL;tab04=NULL;tab05=NULL;tab06=NULL
for(ii in 1:length(bu)){
    if(length(bu[[ii]])<=1)next
    if(is.null(bu[[ii]]$mydata_bon))next
    if(is.null(bu[[ii]]$MR))next
    #if(bu[[ii]]$err) next
    cat(ii,' ')
    bulst=bu[[ii]]
    round=bu[[ii]]$msg$round
    exposure=bu[[ii]]$msg$xnmen
    outcome=bu[[ii]]$msg$ynmen
    table01=bulst$MR[,c('method','OR','upper','lower','pval','pwr')]
    tab01=rbind(tab01,cbind(round,exposure,outcome,table01))
    table021=cgenms(bulst$mydata_bon,c('chr.exposure','pos.exposure'),c('chr','pos'))
    table02=table021[,c('SNP','chr','pos','effect_allele.exposure',
                        'other_allele.exposure','fstatistic.exposure',
                        'eaf.exposure','beta.exposure','se.exposure','pval.exposure',
                        'eaf.outcome','beta.outcome','se.outcome','pval.outcome')]
    tab02=rbind(tab02,cbind(round,exposure,outcome,table02))
    if(is.null(bulst$phe$delphe)){table03='null'}else{
        table031=bulst$phe$delphe[(!duplicated(bulst$phe$delphe$rsid))&(!is.na(bulst$phe$delphe$rsid)),c('rsid','trait','p')] 
        names(table031)[1]='SNP'
        table032=cgenms(bulst$phe$deldat,c('chr.exposure','pos.exposure'),c('chr','pos'))
        table033=table032[,c('SNP','chr','pos','effect_allele.exposure',
                             'other_allele.exposure','fstatistic.exposure',
                             'eaf.exposure','beta.exposure','se.exposure','pval.exposure',
                             'eaf.outcome','beta.outcome','se.outcome','pval.outcome')]
        table03=merge(table031,table033,by='SNP',all=T)
        if(nrow(table03)==0){}else{
            tab03=rbind(tab03,cbind(round,exposure,outcome,table03))
        }
    }
    table04=bulst$steiger[c('SNP','rsq.exposure','rsq.outcome','steiger_dir','steiger_pval')]
    tab04=rbind(tab04,cbind(round,exposure,outcome,table04))
    if(bulst$het[1,1]=='insufficient SNP'){}else{
        table05=bulst$het[c('id.exposure','id.outcome','method','Q','Q_df','Q_pval','isq')]
        tab05=rbind(tab05,cbind(round,exposure,outcome,table05))
    }
    if(nrow(bulst$pleio)==0){}else{
        table06=bulst$pleio[c('id.exposure','id.outcome','egger_intercept','se','pval')]
        tab06=rbind(tab06,cbind(round,exposure,outcome,table06))
    }
}
id=data.frame(id=c(xida,yida))
tableall01=merge(id,ao,by.x="id",by.y="id",all.x=T)
tableall02=getdelsnptbl(bu)
write.csv(tab01,paste0(tabpic_name,'/01_MR_Result.csv'),row.names = F)
write.csv(tab02,paste0(tabpic_name,'/02_SNPmsg.csv'),row.names = F)
write.csv(tab03,paste0(tabpic_name,'/03_phedelSNPmsg.csv'),row.names = F)
write.csv(tab04,paste0(tabpic_name,'/04_steiger_msg.csv'),row.names = F)
write.csv(tab05,paste0(tabpic_name,'/05_Q_heterogeneity.csv'),row.names = F)
write.csv(tab06,paste0(tabpic_name,'/06_pleio_MREgger_interception.csv'),row.names = F)
write.csv(tableall01,paste0(tabpic_name,'/00_dataset_msg.csv'),row.names = F)
write.csv(tableall02,paste0(tabpic_name,'/00_snp_del_msg.csv'),row.names = F)

#generate figure
for(ii in 1:length(bu)){
    if(length(bu[[ii]])<=1)next
    bulst=bu[[ii]]
    newresult=bulst$MR
    mydata=bulst$mydata_bon
    xname=bulst$msg$xname
    yname=bulst$msg$yname
    if(is.null(mydata))next
    if(is.null(newresult))next
    if(nrow(mydata)<3)next
    if(sum(duplicated(mydata$SNP))>0) {
        mydata=mydata[-which(duplicated(mydata$SNP)),]
    }
    bulst$pic=list()
    single<-mr_leaveoneout(mydata)
    res_single<-mr_singlesnp(mydata)
    title=paste0('Batch ',bu[[ii]]$msg$round,' : ',bu[[ii]]$msg$xnmen,' on ',bu[[ii]]$msg$ynmen)
    cat(title,'\n')
    bulst$pic$funnel=mr_funnel_plotC(res_single,title)
    bulst$pic$scatter=mr_scatter_plotC(newresult,mydata,title,bu[[ii]]$msg$xnmen,bu[[ii]]$msg$ynmen)
    single<-mr_leaveoneout(mydata,method = mr_ivw_mre)
    res_single<-mr_singlesnp(mydata,all_method = c("mr_ivw_mre", "mr_egger_regression"))
    res_single$SNP[which(res_single$SNP=='All - Inverse variance weighted (multiplicative random effects)')]="All - IVW(MRE)"
    title=paste0('Batch ',bu[[ii]]$msg$round,' : ',bu[[ii]]$msg$xnmen,' on ',bu[[ii]]$msg$ynmen)
    bulst$pic$loo=mr_forest_plotC(single, exponentiate = FALSE,title,bu[[ii]]$msg$xnmen,bu[[ii]]$msg$ynmen)
    bulst$pic$fp=fpC(res_single, exponentiate = FALSE,title,bu[[ii]]$msg$xnmen,bu[[ii]]$msg$ynmen)
    bu[[ii]]=bulst
    names(bu)[ii]=paste("r",ii,sep = "")
}
pdf(paste0(tabpic_name,'/scatter.pdf'));for(ii in 1:length(bu)){print(bu[[ii]]$pic$scatter)};dev.off()
pdf(paste0(tabpic_name,'/funnel.pdf'));for(ii in 1:length(bu)){print(bu[[ii]]$pic$funnel)};dev.off()
pdf(paste0(tabpic_name,'/fp.pdf'));for(ii in 1:length(bu)){print(bu[[ii]]$pic$fp)};dev.off()
pdf(paste0(tabpic_name,'/loo.pdf'));for(ii in 1:length(bu)){print(bu[[ii]]$pic$loo)};dev.off()
